# Supplementary material for: A Combination of Long-Day Suppressor Genes Contributes to the Northward Expansion of Rice
Source: Front Plant Sci. 2020 Jun 16;11:864. doi: 10.3389/fpls.2020.00864 (PMC7308711; doi:10.3389/fpls.2020.00864)
Supplement: Supplementary file 6 [file Table_1.xlsx]

## Sheet: 工作表1
Table S1 Sample list and long day suppression gene haplotypes information.
No.	National number	Subpop.	Variety Name	Origin	Heading Date	Longitude	Latitude	DTH8	Ghd7	Hd1	Hd6	OsCOL4	DTH7	PhyB	Se5
1	16428	japonica	gundil kuning	indonesia	NA	115.1	-8.38	DTH8_4	Ghd7_29	Hd1_32	Hd6_1	OsCOL4_18	DTH7_6	PhyB_17	Se5_3
2	ZD-03874	japonica	zhonghua11	Beijing,China	117.33	116.46	39.92	DTH8_4	Ghd7_41	NA	Hd6_12	NA	DTH7_16	PhyB_5	Se5_3
3	ZD-05531	japonica	zhendao88	Jiangsu,China	129.4	118.78	32.04	DTH8_4	Ghd7_41	Hd1_26	Hd6_12	NA	DTH7_12	PhyB_5	Se5_3
4	8244	japonica	davao	Philippines	NA	120.97	14.62	DTH8_1	Ghd7_41	Hd1_11	Hd6_1	OsCOL4_18	DTH7_27	PhyB_17	Se5_3
5	8261	japonica	padi kasalle	Indonesia	NA	115.1	-8.38	DTH8_14	Ghd7_23	Hd1_11	Hd6_1	OsCOL4_18	DTH7_7	PhyB_17	Se5_3
6	8555	indica	dz 78	Bangladesh	NA	90.4	23.71	DTH8_14	Ghd7_41	Hd1_12	Hd6_1	OsCOL4_6	DTH7_31	PhyB_18	Se5_1
7	8839	indica	dv 85	Bangladesh	NA	90.4	23.71	DTH8_13	Ghd7_1	Hd1_12	Hd6_1	OsCOL4_6	DTH7_26	PhyB_17	Se5_1
8	9060	japonica	jc 101	India	NA	72.83	18.92	DTH8_14	Ghd7_11	Hd1_8	Hd6_1	OsCOL4_6	DTH7_27	PhyB_5	Se5_3
9	9062	japonica	jc 111	India	NA	72.83	18.92	DTH8_14	Ghd7_11	Hd1_8	Hd6_1	OsCOL4_6	DTH7_27	PhyB_5	Se5_3
10	30238	indica	champa tong 54	Thailand	NA	98.31	8.11	DTH8_15	Ghd7_22	Hd1_31	Hd6_1	OsCOL4_2	DTH7_35	PhyB_17	Se5_3
11	32399	indica	phudugey	Bhutan	NA	89.53	27.62	DTH8_15	Ghd7_41	Hd1_8	Hd6_1	OsCOL4_13	DTH7_27	PhyB_5	NA
12	43325	japonica	arias	Indonesia	NA	115.1	-8.38	DTH8_15	Ghd7_23	Hd1_8	Hd6_1	OsCOL4_11	DTH7_35	PhyB_17	Se5_3
13	43372	japonica	cicih beton	Indonesia	NA	115.1	-8.38	DTH8_14	Ghd7_29	Hd1_7	Hd6_1	OsCOL4_18	DTH7_6	PhyB_17	Se5_3
14	53637	japonica	basmati 217	India	NA	72.83	18.92	DTH8_14	Ghd7_23	Hd1_9	Hd6_1	OsCOL4_6	DTH7_27	PhyB_5	Se5_3
15	07-00002	japonica	hongguo	Heilongjiang,China	79.13	126.63	45.75	DTH8_4	Ghd7_40	NA	Hd6_1	NA	DTH7_9	PhyB_3	NA
16	07-00004	japonica	guangtouhulu	Heilongjiang,China	73.8	126.63	45.75	DTH8_5	Ghd7_40	Hd1_10	Hd6_10	NA	DTH7_9	PhyB_5	Se5_3
17	11-00529	japonica	feidongtangdao	Anhui,China	139	117.47	31.89	DTH8_4	Ghd7_41	NA	Hd6_1	NA	DTH7_12	PhyB_3	Se5_3
18	13-00940	japonica	yajiaoshu	Fujian,China	169	118.16	26.65	DTH8_4	Ghd7_41	Hd1_30	Hd6_1	NA	DTH7_4	PhyB_5	Se5_3
19	13-01620	indica	zhengtiehe	Fujian,China	176	117.01	25.12	DTH8_15	Ghd7_12	Hd1_31	Hd6_1	NA	DTH7_34	PhyB_17	Se5_3
20	31899	indica	Khao Dawk Mali 105	Thailand	192	98.31	8.11	DTH8_15	Ghd7_23	Hd1_34	Hd6_1	NA	DTH7_29	PhyB_17	Se5_3
21	8388	indica	Dhala Shaitta	Bangladesh	115.5	90.4	23.71	DTH8_14	Ghd7_41	Hd1_12	Hd6_1	NA	DTH7_28	PhyB_17	Se5_1
22	5857	japonica	da 13	Bangladesh	NA	90.4	23.71	DTH8_14	Ghd7_11	Hd1_8	Hd6_1	OsCOL4_6	DTH7_27	PhyB_5	Se5_3
23	5999	japonica	pankhari 203	India	NA	72.83	18.92	DTH8_14	Ghd7_41	Hd1_8	Hd6_1	OsCOL4_6	DTH7_27	PhyB_5	Se5_3
24	6144	indica	fr 13 a	India	NA	72.83	18.92	DTH8_14	Ghd7_9	Hd1_17	Hd6_1	OsCOL4_6	DTH7_27	PhyB_12	Se5_1
25	01-00003	japonica	gaoyeerguliang	Beijing,China	148	116.46	39.92	DTH8_4	Ghd7_38	Hd1_5	Hd6_1	OsCOL4_18	DTH7_11	PhyB_3	Se5_3
26	01-00004	japonica	zhizhumang	Beijing,China	102.67	116.46	39.92	DTH8_4	Ghd7_41	NA	Hd6_1	OsCOL4_11	DTH7_11	PhyB_5	Se5_3
27	01-00005	japonica	beijingjiangmidao	Beijing,China	116.67	116.46	39.92	DTH8_4	Ghd7_39	Hd1_28	Hd6_1	OsCOL4_18	DTH7_12	PhyB_5	Se5_3
28	02-00294	japonica	shuiyuan300li	Tianjin,China	111.4	117.2	39.13	DTH8_4	Ghd7_41	Hd1_26	Hd6_12	OsCOL4_18	DTH7_10	PhyB_5	Se5_3
29	02-00295	japonica	yelicanghua	Tianjin,China	122	117.2	39.13	DTH8_4	Ghd7_41	Hd1_29	Hd6_11	OsCOL4_17	DTH7_12	PhyB_5	Se5_3
30	04-00115	japonica	zhonglou1hao	Shanxi,China	96.25	112.53	37.87	DTH8_4	Ghd7_41	Hd1_2	Hd6_1	NA	DTH7_12	PhyB_5	Se5_3
31	05-00024	japonica	weiguo	Liaoning,Chia	101.5	122.37	40.42	DTH8_4	Ghd7_41	Hd1_27	Hd6_13	OsCOL4_18	DTH7_12	PhyB_3	Se5_3
32	06-00010	japonica	chimao	Jilin,China	78.2	125.35	43.88	DTH8_4	Ghd7_41	NA	Hd6_11	OsCOL4_13	DTH7_12	PhyB_3	Se5_3
33	07-00109	japonica	baimaodao	Heilongjiang,China	93.67	127	46.3	DTH8_4	Ghd7_41	Hd1_6	Hd6_1	OsCOL4_18	DTH7_13	PhyB_4	Se5_3
34	08-00253	japonica	youmangzaogeng	Shanghai,China	94.2	121.46	30.92	DTH8_4	Ghd7_41	Hd1_10	Hd6_11	OsCOL4_18	DTH7_8	PhyB_5	Se5_3
35	09-00972	japonica	gaojiaozigengdao	Jiangsu,China	178	118.78	32.04	DTH8_4	Ghd7_41	Hd1_8	Hd6_1	OsCOL4_18	DTH7_12	PhyB_5	Se5_3
36	10-00463	japonica	tieganwu	Zhejiang,China	167	120.1	30.86	DTH8_4	Ghd7_41	Hd1_30	Hd6_1	OsCOL4_18	DTH7_12	PhyB_5	Se5_3
37	11-00389	indica	qiuqianbai	Anhui,China	92.67	117.03	30.52	DTH8_2	Ghd7_23	Hd1_31	Hd6_1	OsCOL4_2	DTH7_32	PhyB_17	Se5_3
38	11-00661	japonica	wujienuo	Anhui,China	151	117.27	31.86	DTH8_4	Ghd7_41	Hd1_30	Hd6_1	OsCOL4_16	DTH7_11	PhyB_7	NA
39	12-01446	indica	sanbaili	Hunan,China	77.6	111.5	27.22	DTH8_2	Ghd7_20	Hd1_31	Hd6_1	OsCOL4_11	DTH7_32	PhyB_17	Se5_3
40	13-00449	indica	manliu	Fujian,China	203	118.58	24.93	DTH8_15	Ghd7_12	Hd1_31	Hd6_1	OsCOL4_11	DTH7_29	NA	Se5_3
41	13-00816	indica	lucaihao	Fujian,China	83.8	119	25.44	NA	NA	Hd1_31	Hd6_1	NA	DTH7_32	PhyB_17	Se5_3
42	15-01270	indica	shundetanghe	Guangdong,China	77.5	113.11	23.05	DTH8_2	Ghd7_20	Hd1_31	Hd6_1	OsCOL4_11	DTH7_32	PhyB_17	Se5_3
43	15-01465	indica	sihuisanzhaoqi	Guangdong,China	108	112.44	23.05	NA	Ghd7_3	Hd1_32	Hd6_1	NA	DTH7_29	PhyB_17	Se5_3
44	15-02740	indica	zaoyouzhan	Guangdong,China	88	113.62	24.84	DTH8_2	NA	Hd1_32	NA	OsCOL4_2	DTH7_32	PhyB_17	Se5_3
45	16-06887	indica	qiyuexian	Guangxi,China	166.67	108.06	24.7	DTH8_15	Ghd7_12	Hd1_31	Hd6_1	OsCOL4_13	DTH7_34	PhyB_17	Se5_3
46	21-00272	indica	wenxiangnuo	Yunnan,China	170.5	100.5	21.7	DTH8_15	Ghd7_23	Hd1_31	Hd6_1	OsCOL4_15	DTH7_34	PhyB_17	Se5_3
47	21-01989	japonica	lengshuinuo	Yunnan,China	169	101.03	23.07	DTH8_4	Ghd7_41	Hd1_8	Hd6_1	OsCOL4_18	DTH7_12	PhyB_5	Se5_3
48	21-02235	japonica	yuyannuo	Yunnan,China	192	101.03	23.07	DTH8_4	Ghd7_41	NA	Hd6_1	OsCOL4_18	DTH7_12	PhyB_5	Se5_3
49	21-02824	indica	haolai	Yunnan,China	166.56	100.5	21.95	DTH8_15	Ghd7_23	Hd1_31	Hd6_1	OsCOL4_21	DTH7_34	PhyB_17	Se5_3
50	24-00173	japonica	jiuyuehuang	Shannxi,China	169	108.95	34.27	DTH8_4	Ghd7_41	Hd1_28	Hd6_1	OsCOL4_18	DTH7_12	PhyB_5	Se5_3
51	28-00005	japonica	heimangdao	Ningxia,China	114	105.18	37.51	DTH8_4	Ghd7_3	Hd1_3	Hd6_1	OsCOL4_18	DTH7_32	PhyB_8	Se5_3
52	30-00195	japonica	taidongludao	Taiwan	99.75	121.5	25.05	DTH8_4	Ghd7_41	NA	Hd6_10	OsCOL4_2	DTH7_20	PhyB_3	Se5_3
53	WD-10954	japonica	fengjin	Japan	103.38	139.79	35.69	DTH8_4	Ghd7_41	Hd1_27	Hd6_12	OsCOL4_18	DTH7_10	PhyB_5	Se5_3
54	WD-10974	japonica	qiuguang	Japan	101.4	139.79	35.69	DTH8_4	Ghd7_41	Hd1_27	Hd6_1	OsCOL4_18	DTH7_20	PhyB_5	Se5_3
55	WD-18718	japonica	zhouandao	South Korea	111.67	126.45	37.45	DTH8_4	Ghd7_41	Hd1_26	Hd6_12	OsCOL4_18	DTH7_12	PhyB_5	Se5_3
56	WD-19087	japonica	yiweidao	South Korea	119.78	126.45	37.45	DTH8_4	Ghd7_41	Hd1_26	Hd6_12	OsCOL4_18	DTH7_2	PhyB_5	Se5_3
57	WD-19115	japonica	huadongdao	South Korea	106	126.45	37.45	DTH8_4	Ghd7_41	Hd1_27	Hd6_1	OsCOL4_18	DTH7_12	PhyB_5	Se5_3
58	WD-19876	japonica	shoufenguang	Japan	96.8	139.79	35.96	DTH8_4	Ghd7_41	Hd1_27	Hd6_12	OsCOL4_18	DTH7_16	PhyB_5	Se5_3
59	ZD-00881	japonica	jingyue1hao	Beijing,China	113	116.46	39.92	DTH8_4	NA	Hd1_26	Hd6_12	OsCOL4_18	DTH7_14	PhyB_5	Se5_3
60	5215	indica	Taducan	Philippines	132.5	120.97	14.62	DTH8_16	Ghd7_23	NA	Hd6_1	OsCOL4_2	DTH7_17	NA	Se5_3
61	61690	indica	Patnai 23	India	192	72.83	18.92	DTH8_15	Ghd7_23	Hd1_39	Hd6_1	OsCOL4_6	DTH7_28	PhyB_17	Se5_3
62	67068	indica	CO 18	India	165.33	72.83	18.92	DTH8_15	Ghd7_23	Hd1_31	Hd6_1	OsCOL4_6	DTH7_29	PhyB_17	Se5_3
63	67148	indica	Gie 57	Vietnam	192	105	10	DTH8_16	Ghd7_21	Hd1_31	Hd6_1	OsCOL4_3	DTH7_33	PhyB_17	Se5_3
64	67165	indica	Padi Boenor	Indonesia	110	115.1	-8.38	DTH8_15	Ghd7_23	Hd1_32	Hd6_1	OsCOL4_6	DTH7_36	PhyB_17	Se5_3
65	67171	indica	JC92	India	192	72.83	18.92	DTH8_16	Ghd7_23	Hd1_32	Hd6_1	OsCOL4_2	DTH7_28	PhyB_17	Se5_3
66	68407	indica	TD25	Thailand	192	98.31	8.11	DTH8_15	Ghd7_23	Hd1_31	Hd6_1	OsCOL4_11	DTH7_29	PhyB_17	Se5_3
67	8234	indica	RTS13	Vietnam	192	105	10	DTH8_15	Ghd7_23	Hd1_31	Hd6_1	OsCOL4_21	DTH7_33	PhyB_17	Se5_3
68	8228	indica	Tam Cau-10A	Vietnam	192	105	10	DTH8_15	Ghd7_23	Hd1_31	Hd6_1	OsCOL4_3	DTH7_28	PhyB_17	Se5_3
69	5207	indica	DV85	Bangladesh	124.5	90.4	23.71	DTH8_14	Ghd7_41	Hd1_1	Hd6_1	OsCOL4_6	DTH7_2	PhyB_17	Se5_1
70	9479	indica	T1	India	109.2	72.83	18.92	DTH8_15	Ghd7_41	Hd1_12	Hd6_1	OsCOL4_6	DTH7_25	PhyB_13	Se5_1
71	12333	indica	BJ 1	India	121	72.83	18.92	NA	Ghd7_41	Hd1_12	Hd6_1	OsCOL4_11	DTH7_15	NA	NA
72	8839	indica	SHADA BORO	Bangladesh	113.67	90.4	23.71	DTH8_14	Ghd7_41	Hd1_12	Hd6_1	OsCOL4_7	DTH7_18	PhyB_17	Se5_1
73	8803	indica	DV1	Bangladesh	108.67	90.4	23.71	DTH8_14	Ghd7_41	Hd1_12	Hd6_1	OsCOL4_18	DTH7_29	NA	Se5_1
74	23218	indica	SAMPONG P 9	Cambodia	192	104.91	11.56	DTH8_15	Ghd7_23	Hd1_31	Hd6_1	OsCOL4_2	DTH7_36	PhyB_17	Se5_3
75	10315	indica	Firooz	Iran	178	51.42	35.69	DTH8_15	Ghd7_23	Hd1_11	Hd6_1	OsCOL4_11	DTH7_28	PhyB_17	Se5_3
76	17616	japonica	Dom Sofid	Iran	123.38	51.42	35.69	DTH8_14	Ghd7_41	NA	Hd6_1	OsCOL4_6	DTH7_25	NA	Se5_3
77	68399	indica	JC1	India	203	72.83	18.92	DTH8_15	Ghd7_23	Hd1_31	Hd6_1	OsCOL4_2	DTH7_29	PhyB_17	Se5_3
78	15020	japonica	Geumobyeo	Korea	103.38	126.45	37.45	DTH8_4	Ghd7_41	Hd1_11	Hd6_1	OsCOL4_18	DTH7_20	PhyB_5	Se5_3
79	20526	japonica	Koshihikari	Japan	113.8	139.79	35.69	DTH8_4	Ghd7_41	Hd1_29	Hd6_12	OsCOL4_18	DTH7_19	PhyB_5	Se5_3
80	13736	indica	Dholi Boro	Bangladesh	114.13	90.4	23.71	DTH8_14	Ghd7_41	Hd1_12	Hd6_1	OsCOL4_7	DTH7_8	PhyB_17	Se5_1
81	25750	japonica	N 22	India	106.4	72.83	18.92	DTH8_15	Ghd7_41	Hd1_12	Hd6_1	OsCOL4_6	DTH7_29	PhyB_17	Se5_1
82	65883	japonica	Arias	Indonesia	130.67	115.1	-8.38	DTH8_15	NA	Hd1_27	NA	NA	DTH7_17	NA	Se5_3
83	WD-10576	japonica	Nipponbare	Japan	124.14	139.79	35.69	DTH8_4	NA	Hd1_4	NA	OsCOL4_18	NA	PhyB_5	Se5_3
84	81984	O. rufipogon	NA	Laos	NA	102.6	17.98	DTH8_18	Ghd7_8	Hd1_31	NA	OsCOL4_13	DTH7_29	PhyB_17	Se5_1
85	89215	O. nivara	NA	Cambodia	NA	104.91	11.56	DTH8_14	NA	NA	Hd6_7	NA	NA	PhyB_17	NA
86	106061	O. nivara	NA	India	NA	72.83	18.92	DTH8_14	Ghd7_9	Hd1_17	Hd6_1	OsCOL4_13	DTH7_24	PhyB_17	Se5_1
87	80763	O. rufipogon	NA	NA	NA	NA	NA	NA	Ghd7_34	Hd1_11	NA	OsCOL4_6	NA	PhyB_17	Se5_3
88	81315	O. rufipogon	NA	NA	NA	NA	NA	DTH8_15	Ghd7_23	Hd1_31	Hd6_1	OsCOL4_2	NA	PhyB_17	Se5_3
89	103416	O. nivara	NA	Sri Lanka	NA	79.85	6.93	DTH8_10	Ghd7_7	NA	NA	OsCOL4_2	NA	PhyB_14	Se5_3
90	105320	O. nivara	NA	India	NA	72.83	18.92	NA	Ghd7_4	Hd1_11	Hd6_1	OsCOL4_6	NA	PhyB_17	Se5_3
91	105789	O. nivara	NA	Cambodia	NA	104.91	11.56	DTH8_15	Ghd7_9	Hd1_17	Hd6_1	OsCOL4_6	DTH7_27	PhyB_17	Se5_1
92	106452	O. rufipogon	NA	NA	NA	NA	NA	DTH8_17	Ghd7_17	Hd1_39	Hd6_1	OsCOL4_13	DTH7_35	PhyB_26	Se5_3
93	108921	O. rufipogon	NA	NA	NA	NA	NA	DTH8_15	Ghd7_29	Hd1_31	Hd6_1	OsCOL4_13	DTH7_29	PhyB_17	Se5_3
94	81858	O. nivara	NA	India	NA	72.83	18.92	DTH8_6	NA	Hd1_16	Hd6_1	OsCOL4_1	DTH7_21	PhyB_6	Se5_3
95	81860	O. nivara	NA	India	NA	72.83	18.92	DTH8_6	NA	Hd1_17	Hd6_1	OsCOL4_1	DTH7_22	PhyB_6	Se5_3
96	81861	O. nivara	NA	India	NA	72.83	18.92	DTH8_1	NA	NA	Hd6_1	OsCOL4_5	DTH7_30	PhyB_17	Se5_3
97	105875	O. nivara	NA	Bangladesh	NA	90.4	23.71	DTH8_18	NA	NA	Hd6_1	OsCOL4_10	DTH7_39	NA	Se5_3
98	105878	O. nivara	NA	Bangladesh	NA	90.4	23.71	DTH8_14	Ghd7_9	Hd1_17	Hd6_1	OsCOL4_6	DTH7_27	PhyB_17	Se5_1
99	81801	O. rufipogon	NA	Indonesia	NA	112	0	DTH8_17	Ghd7_13	NA	Hd6_1	OsCOL4_10	DTH7_41	PhyB_17	Se5_3
100	81865	O. nivara	NA	India	NA	81	26	DTH8_6	NA	Hd1_17	Hd6_1	OsCOL4_1	DTH7_22	PhyB_6	Se5_3
101	81881	O. rufipogon	NA	India	NA	84	25	NA	NA	NA	NA	OsCOL4_2	NA	PhyB_17	Se5_3
102	81909	O. rufipogon	NA	India	NA	93	27	DTH8_6	Ghd7_1	Hd1_18	Hd6_2	OsCOL4_13	DTH7_22	PhyB_6	Se5_3
103	81969	O. rufipogon	NA	Thailand	NA	101	14	DTH8_17	Ghd7_14	NA	Hd6_1	NA	DTH7_40	PhyB_25	Se5_3
104	81974	O. rufipogon	NA	Thailand	NA	99	19	NA	Ghd7_29	Hd1_33	NA	OsCOL4_21	NA	PhyB_11	Se5_3
105	81997	O. rufipogon	NA	PNG	NA	142	-8	DTH8_17	Ghd7_16	Hd1_25	Hd6_1	OsCOL4_12	NA	PhyB_25	Se5_3
106	93219	O. rufipogon	NA	Nepal	NA	84	28	DTH8_14	Ghd7_37	Hd1_35	Hd6_1	OsCOL4_11	DTH7_27	PhyB_9	Se5_1
107	93277	O. rufipogon	NA	Nepal	NA	86	26	DTH8_17	Ghd7_32	Hd1_36	Hd6_1	OsCOL4_13	NA	PhyB_22	Se5_3
108	100203	O. rufipogon	NA	Myanmar	NA	98	13	DTH8_15	Ghd7_31	Hd1_24	Hd6_1	OsCOL4_4	DTH7_35	NA	Se5_1
109	100897	O. nivara	NA	India	NA	86	20	DTH8_14	Ghd7_9	Hd1_13	Hd6_1	OsCOL4_13	DTH7_23	PhyB_17	Se5_1
110	100900	O. nivara	NA	India	NA	83	19	DTH8_9	Ghd7_7	NA	Hd6_1	OsCOL4_13	NA	NA	Se5_3
111	103419	O. nivara	NA	Sri Lanka	NA	80	9	NA	NA	Hd1_15	Hd6_1	OsCOL4_8	NA	PhyB_1	Se5_3
112	104686	O. nivara	NA	India	NA	72	24	DTH8_6	Ghd7_1	NA	Hd6_1	OsCOL4_19	DTH7_22	NA	Se5_3
113	104705	O. nivara	NA	India	NA	73	16	DTH8_15	Ghd7_7	NA	Hd6_1	OsCOL4_13	NA	PhyB_21	NA
114	105314	O. rufipogon	NA	India	NA	76	8	DTH8_8	Ghd7_5	Hd1_40	Hd6_1	OsCOL4_14	NA	PhyB_19	Se5_3
115	105343	O. nivara	NA	India	NA	75	11	DTH8_7	Ghd7_6	Hd1_41	Hd6_1	OsCOL4_13	NA	PhyB_20	Se5_3
116	105391	O. nivara	NA	Thailand	NA	100	15	DTH8_15	NA	NA	NA	NA	NA	NA	NA
117	105454	O. nivara	NA	Sri Lanka	NA	81	7	DTH8_9	Ghd7_2	Hd1_15	Hd6_1	OsCOL4_13	DTH7_1	PhyB_1	Se5_3
118	105703	O. nivara	NA	Nepal	NA	81	28	DTH8_6	NA	Hd1_17	Hd6_1	OsCOL4_1	DTH7_22	PhyB_6	Se5_3
119	105706	O. nivara	NA	Nepal	NA	82	28	DTH8_6	Ghd7_1	Hd1_17	Hd6_1	OsCOL4_1	NA	PhyB_6	Se5_3
120	105716	O. nivara	NA	Cambodia	NA	104	11	DTH8_16	Ghd7_10	Hd1_14	Hd6_3	OsCOL4_3	DTH7_41	PhyB_17	Se5_3
121	105785	O. nivara	NA	Cambodia	NA	104	15	DTH8_15	Ghd7_23	Hd1_31	Hd6_1	OsCOL4_11	DTH7_29	PhyB_17	Se5_3
122	105801	O. nivara	NA	Thailand	NA	104	17	DTH8_15	Ghd7_30	Hd1_24	Hd6_4	OsCOL4_2	DTH7_37	PhyB_15	Se5_3
123	105859	O. nivara	NA	Thailand	NA	102	14	DTH8_15	Ghd7_31	Hd1_23	Hd6_1	OsCOL4_13	NA	PhyB_17	Se5_1
124	105880	O. nivara	NA	Bangladesh	NA	89	23	DTH8_15	Ghd7_9	Hd1_31	Hd6_1	OsCOL4_2	DTH7_27	NA	Se5_1
125	105953	O. rufipogon	NA	Indonesia	NA	106	-7	DTH8_15	Ghd7_33	NA	Hd6_1	OsCOL4_9	DTH7_23	PhyB_22	Se5_3
126	106267	O. rufipogon	NA	PNG	NA	141	-7	DTH8_17	Ghd7_16	Hd1_20	Hd6_1	OsCOL4_12	DTH7_40	PhyB_27	Se5_3
127	106357	O. rufipogon	NA	Myanmar	NA	96	16	NA	NA	NA	Hd6_1	NA	DTH7_39	NA	Se5_3
128	106453	O. rufipogon	NA	Indonesia	NA	104	-3	DTH8_17	Ghd7_13	Hd1_22	Hd6_5	OsCOL4_10	DTH7_39	PhyB_16	NA
129	106515	O. rufipogon	NA	Vietnam	NA	105	10	DTH8_17	Ghd7_15	Hd1_20	Hd6_6	NA	DTH7_40	PhyB_28	Se5_3
130	105711	O. rufipogon	NA	India	NA	77	7	DTH8_11	Ghd7_5	Hd1_42	Hd6_7	OsCOL4_14	NA	PhyB_21	Se5_3
131	VN1306	O. rufipogon	NA	Laos	NA	102.65	17.9	NA	Ghd7_19	NA	Hd6_1	OsCOL4_13	DTH7_41	NA	Se5_3
132	VN-B-4	O. rufipogon	NA	Laos	NA	102	18	DTH8_18	Ghd7_18	Hd1_19	NA	OsCOL4_10	DTH7_41	PhyB_23	Se5_3
133	MMR0507	O. rufipogon	NA	Myanmar	NA	96	16	DTH8_12	Ghd7_34	Hd1_21	NA	OsCOL4_22	DTH7_39	PhyB_10	Se5_3
134	MMR0535	O. rufipogon	NA	Myanmar	NA	96	16	DTH8_12	Ghd7_8	NA	NA	OsCOL4_10	DTH7_39	PhyB_17	Se5_2
135	A-NEP 0401	O. rufipogon	NA	Nepal	NA	81.62	28.03	NA	Ghd7_27	Hd1_38	Hd6_8	NA	DTH7_27	NA	Se5_3
136	NEP 04-D	O. rufipogon	NA	Nepal	NA	81.62	28.03	NA	Ghd7_26	Hd1_38	Hd6_1	OsCOL4_11	DTH7_38	PhyB_22	Se5_3
137	13-BJ-237	O. rufipogon	NA	Jiangxi,China	NA	116.61	28.23	DTH8_3	Ghd7_24	Hd1_37	NA	OsCOL4_11	NA	NA	Se5_3
138	BJ-240	O. rufipogon	NA	Jiangxi,China	NA	116.61	28.23	DTH8_12	Ghd7_34	Hd1_21	Hd6_1	OsCOL4_13	DTH7_39	NA	Se5_3
139	BJ-241	O. rufipogon	NA	Jiangxi,China	NA	116.61	28.23	DTH8_3	Ghd7_28	Hd1_28	NA	OsCOL4_20	DTH7_3	NA	Se5_3
140	BJ-243	O. rufipogon	NA	Jiangxi,China	NA	116.61	28.23	DTH8_3	Ghd7_24	NA	Hd6_9	OsCOL4_18	NA	PhyB_2	Se5_3
141	BJ-262	O. rufipogon	NA	Hunan,China	NA	111.33	25.41	DTH8_3	Ghd7_25	NA	Hd6_8	OsCOL4_16	DTH7_7	NA	Se5_3
142	BJ-263	O. rufipogon	NA	Hunan,China	NA	111.33	25.41	DTH8_3	Ghd7_24	Hd1_38	Hd6_8	OsCOL4_13	DTH7_5	NA	Se5_3
143	13-BJ-294	O. rufipogon	NA	Hunan,China	NA	113.54	26.79	DTH8_3	Ghd7_25	NA	Hd6_1	OsCOL4_18	DTH7_7	PhyB_2	Se5_3
144	ZZ-05	O. rufipogon	NA	Hainan,Chian	NA	109.5	19.5	DTH8_4	NA	NA	NA	OsCOL4_11	DTH7_41	PhyB_24	Se5_3
145	JX12	O. rufipogon	NA	Jiangxi,China	NA	115.89	28.68	DTH8_3	Ghd7_35	NA	Hd6_1	OsCOL4_13	DTH7_7	NA	Se5_3
146	JX90	O. rufipogon	NA	Jiangxi,China	NA	115.89	28.68	DTH8_3	Ghd7_36	NA	Hd6_1	OsCOL4_13	DTH7_7	NA	Se5_3
147	JX102	O. rufipogon	NA	Jiangxi,China	NA	115.89	28.68	DTH8_3	Ghd7_36	NA	Hd6_1	OsCOL4_18	NA	NA	Se5_3
148	JX175	O. rufipogon	NA	Jiangxi,China	NA	115.89	28.68	DTH8_3	Ghd7_36	NA	Hd6_1	OsCOL4_13	DTH7_7	NA	Se5_3
NA: mising data
