# Supplementary material for: A Combination of Long-Day Suppressor Genes Contributes to the Northward Expansion of Rice
Source: Front Plant Sci. 2020 Jun 16;11:864. doi: 10.3389/fpls.2020.00864 (PMC7308711; doi:10.3389/fpls.2020.00864)
Supplement: Supplementary file 7 [file Table_2.xlsx]

## Sheet: Sheet1
Table S2 The information of primer for amplification and sequencing
Primer	Primer Sequence (5’-3’)
Hd1	tgtggtgcaagctaaagctactact; tcccactggatcgatgttattgc
Hd1-1R	ggtgtcagagaccctgcaat
Ghd7-1	ctttccctcatccccaactt; tccgaaacccatggatatgt
Ghd7-2	gcccatataaatcaagggaggt; tgcatgcaatcaagttttctg
DTH8	gatcgggtagggacgagaat; atatgttttccccaatgtgc
DTH7-1	ggttagctgctgctgttggt; ccataatctgcacccctttt
DTH7-2	gggaagttctttccccttgg; cagtgacatggtgaactcttcc
DTH7-3	gttcagtgacatggccgata; cgagggtgttgtacgaggtt
DTH7-4	tctctcggcatttacgaggt; gatgcatgggatgttgttga
PhyB-1	cccactctcatctccctcag; caagcagtgctggtttcaag
PhyB-2	cgggccagaacaatctaaag; tgtatctccacccagccatt
PhyB-3	atgctgttgtcagccaagtg; tgcttcatcagagtggacga
PhyB-1-1F	atctcgctgctcaaccc
PhyB-1-2F	tagtatgccaccacacatc
PhyB-1-3R	caagaacaaccaattagca
PhyB-1-4R	aaggctatctgtgctgag
PhyB-1-5R	tcggcaacgacttctcca
Se5-1	acctaccattccccatcctc; tcacaaaaagctgtgcatcc
Se5-2	gcacctgaaatcttagcagga; cgtcgaggagatcaacaaca
Hd6-1	gaaaccctagcgcgacct; gcaacttgcaagcagtgaga
Hd6-2	agccatcaatgggcatctta; ttttgacgacatcacactgct
Hd6-3	gcagtgttgattcgcttgtc; caagcttaacaaggctcatgc
OsCOL4	ccaaactccgcgagaaac; cacggttgcaaaaacagcta
