# Supplementary material for: A Combination of Long-Day Suppressor Genes Contributes to the Northward Expansion of Rice
Source: Front Plant Sci. 2020 Jun 16;11:864. doi: 10.3389/fpls.2020.00864 (PMC7308711; doi:10.3389/fpls.2020.00864)
Supplement: Supplementary file 8 [file Table_3.xlsx]

## Sheet: 工作表1
Table S3 Haplotypes percent of long day suppression gene.
Gene name	DTH8						Ghd7						Hd1						DTH7						PhyB						OsCOL4						Hd6					Se5
Haplotypes number (Sample number)	18（136）						41（131）						42 (116)						41 (126)						28 (124)						22 (129)						13（130）					3（140）
Varieties	group	I	J	W	T (haplotype percent)		group	I	J	W	T (haplotype percent)		group	I	J	W	T (haplotype percent)		group	I	J	W	T (haplotype percent)		group	I	J	W	T (haplotype percent)		group	I	J	W	T (haplotype percent)		I	J	W	T (haplotype percent)		I	J	W	T (haplotype percent)
Hap_1	A	0	1	1	2（1.4%）		B	1	0	3	3 (2.3%)		A	1	0	0	1 (0.9%)		A	0	0	1	1 (0.8%)		B	0	0	2	2 (1.6%)		B	0	0	5	5 (3.9%)		35	30	42	107 (82%)		9	1	9	19 (13.6%)
Hap_2	A	4	0	0	4（2.9%）		B	0	0	1	1 (0.8%)		A	0	1	0	1 (0.9%)		A	1	1	0	2 (1.5%)		A	0	0	2	2 (1.6%)		B	7	1	5	13 (10%)		0	0	1	1 (0.8%)		0	0	1	1 (0.7%)
Hap_3	A	0	0	10	10（7.3%）		B	1	1	0	2 (1.5%)		A	0	1	0	1 (0.9%)		A	0	0	1	1 (0.8%)		A	0	6	0	6 (4.8%)		B	2	0	1	3 (2.3%)		0	0	1	1 (0.8%)		25	44	51	120 (86%)
Hap_4	A	0	34	1	35 (25.7%）		B	0	0	1	1 (0.8%)		A	0	1	0	1 (0.9%)		A	0	1	0	1 (0.8%)		A	0	1	0	1 (0.8%)		B	0	0	1	1 (0.8%)		0	0	1	1 (0.8%)
Hap_5	A	0	1	0	1（0.7%）		B	0	0	2	2 (1.5%)		A	0	1	0	1 (0.9%)		A	0	0	1	1 (0.8%)		A	1	30	0	31 (25%)		B	0	0	1	1 (0.8%)		0	0	1	1 (0.8%)
Hap_6	B	0	0	7	7（5.1%）		B	0	0	1	1 (0.8%)		A	0	1	0	1 (0.9%)		A	0	2	0	2 (1.5%)		B	0	0	6	6 (4.8%)		B	8	7	4	19 (14.75)		0	0	1	1 (0.8%)
Hap_7	B	0	0	1	1（0.7%）		B	0	0	3	3 (2.3%)		A	0	1	0	1 (0.9%)		A	0	1	5	6 (6.3%)		A	0	1	0	1 (0.8%)		B	2	0	0	2 (1.55%)		0	0	2	2 (1.5%)
Hap_8	B	0	0	1	1（0.7%）		B	0	0	2	2 (1.5%)		A	1	7	0	8 (6.9%)		A	1	1	0	2 (1.5%)		B	0	1	0	1 (0.8%)		B	0	0	1	1 (0.8%)		0	0	3	3 (2.3%)
Hap_9	B	0	0	2	2（1.4%）		B	1	0	5	6 (4.6%)		A	0	1	0	1 (0.9%)		A	0	2	0	2 (1.5%)		B	0	0	1	1 (0.8%)		B	0	0	1	1 (0.8%)		0	0	1	1 (0.8%)
Hap_10	B	0	0	1	1（0.7%）		B	0	0	1	1 (0.8%)		A	0	2	0	2 (1.7%)		A	0	2	0	2 (1.5%)		B	0	0	1	1 (0.8%)		B	0	0	5	5 (3.9%)		0	2	0	2 (1.5%)
Hap_11	B	0	0	1	1（0.7%）		B	0	3	0	3 (2.3%)		A	1	3	2	6 (5.25%)		A	0	3	0	3 (2.3%)		B	0	0	1	1 (0.8%)		B	6	2	5	13 (10%)		0	3	0	3 (2.3%)
Hap_12	B	0	0	3	3（2.2%）		B	3	0	0	3 (2.3%)		A	8	1	0	9 (7.6%)		A	0	14	0	14 (11%)		B	1	0	0	1 (0.8%)		B	0	0	2	2 (1.55%)		0	9	0	9 (6.9%)
Hap_13	B	1	0	0	1（0.7%）		B	0	0	2	2 (1.5%)		A	0	0	1	1 (0.9%)		A	0	1	0	1 (0.8%)		B	1	0	0	1 (0.8%)		B	2	1	18	21 (16.3%)		0	1	0	1 (0.8%)
Hap_14	B	7	8	5	20（14.7%）		B	0	0	1	1 (0.8%)		A	0	0	1	1 (0.9%)		A	0	1	0	1 (0.8%)		B	0	0	1	1 (0.8%)		B	0	0	2	2 (1.55%)
Hap_15	B	18	3	11	32（23.5%）		B	0	0	1	1 (0.8%)		A	0	0	2	2 (1.7%)		A	1	0	0	1 (0.8%)		B	0	0	1	1 (0.8%)		B	1	0	0	1 (0.8%)
Hap_16	B	3	0	1	4（2.9%）		B	0	0	2	2 (1.5%)		A	0	0	1	1 (0.9%)		A	0	2	0	2 (1.5%)		B	0	0	1	1 (0.8%)		A	0	1	1	2 (1.55%)
Hap_17	B	0	0	8	8（5.8%）		B	0	0	1	1 (0.8%)		A	1	0	7	8 (6.9%)		A	1	1	0	2 (1.5%)		B	28	6	17	51 (41%)		A	0	1	0	1 (0.8%)
Hap_18	B	0	0	3	3（2.2%）		B	0	0	1	1 (0.8%)		A	0	0	1	1 (0.9%)		A	1	0	0	1 (0.8%)		B	1	0	0	1 (0.8%)		A	1	26	3	30 (23.3%)
Hap_19							B	0	0	1	1 (0.8%)		A	0	0	1	1 (0.9%)		A	0	1	0	1 (0.8%)		B	0	0	1	1 (0.8%)		B	0	0	1	1 (0.8%)
Hap_20							B	2	0	0	2 (1.5%)		A	0	0	2	2 (1.7%)		A	0	3	0	3 (2.3%)		B	0	0	1	1 (0.8%)		B	0	0	1	1 (0.8%)
Hap_21							B	1	0	0	1 (0.8%)		A	0	0	2	2 (1.7%)		B	0	0	1	1 (0.8%)		B	0	0	2	2 (1.6%)		B	2	0	1	3 (2.3%)
Hap_22							B	1	0	0	1 (0.8%)		A	0	0	1	1 (0.9%)		B	0	0	5	5 (3.9%)		B	0	0	3	3 (2.4%)		B	0	0	1	1 (0.8%)
Hap_23							B	15	3	2	20 (15.3%)		A	0	0	1	1 (0.9%)		B	0	0	2	2 (1.5%)		B	0	0	1	1 (0.8%)
Hap_24							B	0	0	3	3 (2.3%)		A	0	0	2	2 (1.7%)		B	0	0	1	1 (0.8%)		B	0	0	1	1 (0.8%)
Hap_25							B	0	0	2	2 (1.5%)		A	0	0	1	1 (0.9%)		B	1	1	0	2 (1.5%)		B	0	0	2	2 (1.6%)
Hap_26							B	0	0	1	1 (0.8%)		B	0	5	0	5 (4.3%)		B	1	0	0	1 (0.8%)		B	0	0	1	1 (0.8%)
Hap_27							B	0	0	1	1 (0.8%)		B	0	6	0	6 (5.25%)		B	2	6	5	13 (10.3%)		B	0	0	1	1 (0.8%)
Hap_28							B	0	0	1	1 (0.8%)		B	0	2	1	3 (2.6%)		B	5	0	0	5 (3.9%)		A	0	0	1	1 (0.8%)
Hap_29							B	0	2	2	4 (3.1%)		B	0	2	0	2 (1.7%)		B	7	1	3	11 (8.7%)
Hap_30							B	0	0	1	1 (0.8%)		B	0	3	0	3 (2.6%)		B	0	0	1	1 (0.8%)
Hap_31							B	0	0	2	2 (1.5%)		B	17	0	5	22 (19%)		B	1	0	0	1 (0.8%)
Hap_32							B	0	0	1	2 (1.5%)		B	4	1	0	5 (4.3%)		B	5	1	0	6 (6.3%)
Hap_33							B	0	0	1	2 (1.5%)		B	0	0	1	1 (0.9%)		B	2	0	0	2 (1.5%)
Hap_34							B	0	0	3	3 (2.3%)		B	1	0	0	1 (0.9%)		B	4	0	0	4 (3.1%)
Hap_35							A	0	0	1	1 (0.8%)		A	0	0	1	1 (0.9%)		B	1	1	2	4 (3.1%)
Hap_36							A	0	0	3	3 (2.3%)		A	0	0	1	1 (0.9%)		B	2	0	0	2 (1.5%)
Hap_37							A	0	0	1	1 (0.8%)		A	0	0	1	1 (0.9%)		B	0	0	1	1 (0.8%)
Hap_38							A	0	1	0	1 (0.8%)		A	0	0	3	3 (2.6%)		B	0	0	1	1 (0.8%)
Hap_39							A	0	1	0	1 (0.8%)		B	1	0	1	2 (1.7%)		B	0	0	6	6 (6.3%)
Hap_40							B	0	2	0	2 (1.5%)		B	0	0	1	1 (0.9%)		B	0	0	3	3 (2.3%)
Hap_41							A	9	31	0	40 (30.5%)		B	0	0	1	1 (0.9%)		B	0	0	5	5 (3.9%)
Hap_42													B	0	0	1	1 (0.9%)
I: Indica
J: Japonica
W: wild rice
T: Totally variety number
Variety number ≧5 defined as prevalent haplotypes
